# Supplementary material for: Assessment of burden and segregation profiles of CNVs in patients with epilepsy
Source: Ann Clin Transl Neurol. 2022 Jun 8;9(7):1050–8. doi: 10.1002/acn3.51598 (PMC9268881; doi:10.1002/acn3.51598)
Supplement: Supplementary file 2 — Table S1 Rare CNVs in epileptic patients and controls. [file ACN3-9-1050-s004.xlsx]

## Sheet: all_cnvs_4article
Supplementary table 1: Rare CNVs in epileptic patients and controls.
CNV	Copy nomber	Phenotype
chr10:100280107-100344136	3	NAFE
chr10:103062312-103357491	3	GGE
chr10:107111730-107295345	3	NAFE
chr10:107111730-107295345	3	GGE
chr10:107111730-107305108	3	ctrl
chr10:107625071-107666911	1	GGE
chr10:107625071-107682005	1	NAFE
chr10:110927983-111044737	1	ctrl
chr10:111202837-111332634	1	ctrl
chr10:112453917-112602267	3	DEE
chr10:112457142-112602267	3	EE_trio_parent
chr10:1183077-1280409	3	ctrl
chr10:1211558-1329985	3	ctrl
chr10:123436465-123461066	1	fam_ctrl
chr10:123436465-123461066	1	fam_ctrl
chr10:123436465-123461066	1	GGE
chr10:123436465-123461066	1	ctrl
chr10:123436465-123461066	1	ctrl
chr10:123436465-123461066	1	fam_ctrl
chr10:123436465-123461066	1	GGE
chr10:123436465-123461066	1	GGE
chr10:128886284-129023096	1	NAFE
chr10:129688467-130926027	1	GGE
chr10:129688467-130926027	1	GGE
chr10:133441851-133639202	3	GGE
chr10:133461663-133518041	3	NAFE
chr10:133490397-133536902	3	GGE
chr10:133499753-133541159	3	GGE
chr10:133647554-133676869	3	NAFE
chr10:14401257-14449211	3	ctrl
chr10:14987440-15057374	1	ctrl
chr10:14995149-15057374	3	GGE
chr10:1932182-1982392	3	GGE
chr10:1932182-1986322	3	Mixed
chr10:1932182-1988598	3	GGE
chr10:2422803-2537313	1	ctrl
chr10:2422803-2544480	1	ctrl
chr10:2422803-2544480	1	fam_ctrl
chr10:2422803-2544480	1	GGE
chr10:2422803-2544480	1	GGE
chr10:2422803-2544480	1	GGE
chr10:24254895-24288654	1	ctrl
chr10:2621756-3177320	3	ctrl
chr10:27594896-27704360	1	ctrl
chr10:27616543-27683028	1	ctrl
chr10:27616543-27704360	1	GGE
chr10:27616543-27704360	1	fam_ctrl
chr10:27616543-27704360	1	ctrl
chr10:27616543-27704360	1	ctrl
chr10:27616543-27704360	1	fam_ctrl
chr10:27616543-27704360	1	Mixed
chr10:27616543-27704360	1	fam_ctrl
chr10:27616543-27704360	1	GGE
chr10:27616543-27704360	1	EE_trio_parent
chr10:27616543-27704360	1	DEE
chr10:27616543-27704360	1	EE_trio_parent
chr10:27616543-27704360	1	DEE
chr10:27616543-27704360	1	EE_trio_parent
chr10:30955825-31024135	3	NAFE
chr10:3123433-3212425	1	DEE
chr10:3123433-3212425	1	EE_trio_parent
chr10:3150898-3245862	1	NAFE
chr10:42810976-43043832	3	NAFE
chr10:42860042-42917476	3	NAFE
chr10:43225806-43296340	3	NAFE
chr10:47596804-47640344	3	ctrl
chr10:49608638-49659559	3	EE_trio_parent
chr10:51510727-51594462	3	ctrl
chr10:55365816-55394615	1	ctrl
chr10:55384743-55447975	1	GGE
chr10:5672019-5709909	3	EE_trio_parent
chr10:56880137-57120283	1	ctrl
chr10:56880137-57120283	1	EE_trio_parent
chr10:56886783-57119747	1	ctrl
chr10:56914138-57213026	1	NAFE
chr10:56957207-56996554	1	GGE
chr10:58329209-58481762	1	DEE
chr10:58329209-58481762	1	EE_trio_parent
chr10:588126-838179	3	GGE
chr10:59165924-59372482	3	ctrl
chr10:68078481-68113595	1	DEE
chr10:68078481-68113595	1	NAFE
chr10:68078481-68114481	1	ctrl
chr10:68078481-68114481	1	GGE
chr10:68078481-68114481	1	ctrl
chr10:68078481-68114481	1	ctrl
chr10:68078481-68114481	1	ctrl
chr10:68078481-68114481	1	ctrl
chr10:68078481-68114481	1	ctrl
chr10:68078481-68114481	1	EE_trio_parent
chr10:68078481-68114481	1	NAFE
chr10:68079310-68114481	1	GGE
chr10:68082391-68114481	1	NAFE
chr10:68210691-68242672	1	ctrl
chr10:68210691-68401774	1	ctrl
chr10:68210691-68401774	1	ctrl
chr10:68210691-68401774	1	ctrl
chr10:68210691-68401774	1	ctrl
chr10:68210691-68401774	1	ctrl
chr10:68242672-68298046	1	EE_trio_parent
chr10:68242672-68306814	1	ctrl
chr10:68242672-68306814	1	ctrl
chr10:68282970-68329182	1	fam_ctrl
chr10:68282970-68361408	1	GGE
chr10:68283235-68329182	1	ctrl
chr10:68283235-68329182	1	GGE
chr10:68283235-68329182	1	fam_ctrl
chr10:68283235-68329182	1	GGE
chr10:68283235-68329182	1	GGE
chr10:68283235-68329182	1	GGE
chr10:68316028-68361408	1	EE_trio_parent
chr10:68316028-68447091	1	fam_ctrl
chr10:68319999-68401774	1	ctrl
chr10:68319999-68407077	1	EE_trio_parent
chr10:68328484-68361408	1	NAFE
chr10:68353739-68401774	1	NAFE
chr10:68353739-68401774	1	GGE
chr10:68361408-68578970	1	fam_ctrl
chr10:68361408-68578970	1	fam_ctrl
chr10:68361408-68578970	1	fam_ctrl
chr10:68376863-68473161	1	fam_ctrl
chr10:68386514-68502854	1	fam_ctrl
chr10:68386514-68502854	1	GGE
chr10:68425467-68626963	1	GGE
chr10:68425467-68627392	1	fam_ctrl
chr10:68425467-68627392	1	ctrl
chr10:73093680-73124160	1	NAFE
chr10:79593051-80230227	3	ctrl
chr10:81652266-81940701	3	fam_ctrl
chr10:81652266-81974813	3	GGE
chr10:83977442-84005517	1	NAFE
chr10:83977442-84005517	1	fam_ctrl
chr10:83977442-84005517	1	ctrl
chr10:83977442-84005517	1	ctrl
chr10:83977442-84005517	1	fam_ctrl
chr10:83977442-84005517	1	GGE
chr10:87739205-87857868	1	DEE
chr10:87739205-87857868	1	EE_trio_parent
chr10:90119807-90228162	1	ctrl
chr10:9360038-9399473	1	ctrl
chr10:96407978-96563757	1	NAFE
chr10:96531606-96619025	1	GGE
chr10:96788561-96815114	3	fam_ctrl
chr10:96788561-96815114	3	fam_ctrl
chr10:96788561-96815114	3	GGE
chr10:97103523-97397227	3	ctrl
chr10:97105575-97397227	3	ctrl
chr1:102667388-102846144	1	ctrl
chr1:102667388-102846144	1	DEE
chr1:102667388-102846144	1	EE_trio_parent
chr1:104108181-104128618	3	ctrl
chr1:104108181-104128618	3	ctrl
chr1:104108181-104128618	3	ctrl
chr1:104108181-104128618	3	ctrl
chr1:104309132-105191391	1	ctrl
chr1:104309132-105191391	1	fam_ctrl
chr1:104309132-105199870	1	ctrl
chr1:104309132-105199870	1	fam_ctrl
chr1:106025908-106089142	3	GGE
chr1:106025908-106089142	3	fam_ctrl
chr1:106025908-106089142	3	ctrl
chr1:106164864-106215029	1	GGE
chr1:109440740-109519561	3	EE_trio_parent
chr11:101401444-101433161	3	fam_ctrl
chr11:101401444-101433161	3	GGE
chr11:101857590-101923359	1	ctrl
chr11:103318329-103437292	3	ctrl
chr11:103318329-103461459	3	ctrl
chr11:103810749-104113576	1	ctrl
chr11:104532836-104620211	3	ctrl
chr11:123240173-123283922	1	EE_trio_parent
chr11:127494706-127561328	3	ctrl
chr11:127494706-127561328	3	EE_trio_parent
chr11:127494706-127561328	3	NAFE
chr11:127504076-127561328	3	DEE
chr11:132824371-133089795	3	NAFE
chr11:132824371-133264009	3	fam_ctrl
chr11:132824371-133264009	3	GGE
chr11:132824371-133264009	3	NAFE
chr11:132830111-133264009	3	ctrl
chr11:132830475-132872052	3	ctrl
chr11:132841591-133264009	3	ctrl
chr11:132920785-133264009	3	ctrl
chr11:133223429-133264009	3	NAFE
chr11:133367430-133400279	3	NAFE
chr1:116234313-116286983	3	GGE
chr1:120115384-120143753	3	EE_trio_parent
chr11:21191016-21216852	1	GGE
chr11:21574121-21738451	3	NAFE
chr11:21832897-21905241	1	ctrl
chr11:23801412-23864400	3	ctrl
chr11:23801412-23869259	3	fam_ctrl
chr11:23801412-23869259	3	fam_ctrl
chr11:24084200-24132555	1	GGE
chr11:25270335-25501832	1	NAFE
chr11:25352051-25501832	1	ctrl
chr11:25352051-25501832	1	ctrl
chr11:25679555-25710774	3	GGE
chr11:25860349-25917182	3	ctrl
chr11:33233486-33390547	3	ctrl
chr11:33443587-33477930	3	ctrl
chr11:34251855-34583335	3	fam_ctrl
chr11:34251855-34614555	3	Mixed
chr11:36290278-36320195	1	ctrl
chr11:39924543-40047754	1	ctrl
chr11:39924543-40047754	1	NAFE
chr11:41207784-41230701	1	ctrl
chr11:4126009-4238237	3	EE_trio_parent
chr11:43989324-44049526	3	GGE
chr11:44077227-44104981	3	GGE
chr11:4473634-4510285	3	ctrl
chr1:145394955-145747463	3	NAFE
chr1:145625979-145762959	3	ctrl
chr1:145646645-145762959	3	NAFE
chr1:147763232-147826789	1	NAFE
chr11:4807054-4910224	1	ctrl
chr11:4807054-4910224	1	ctrl
chr11:48397233-48922525	1	ctrl
chr11:48416367-48609936	3	ctrl
chr11:48476690-48922525	1	NAFE
chr11:48516606-48864169	3	fam_ctrl
chr11:49132307-50566719	3	ctrl
chr11:49824280-49965330	3	ctrl
chr11:4992282-5026767	1	fam_ctrl
chr11:50070332-50551954	3	ctrl
chr11:50070332-50668400	3	fam_ctrl
chr11:50232757-50566719	3	GGE
chr11:50325741-50566719	3	ctrl
chr11:50325741-50668400	3	ctrl
chr11:50467961-50566719	4	ctrl
chr1:152701395-153119969	1	fam_ctrl
chr1:152701395-153119969	1	GGE
chr1:153468106-153540573	3	ctrl
chr11:55153515-56068101	3	fam_ctrl
chr11:55156434-55306151	3	Mixed
chr11:55465912-56027115	3	Mixed
chr11:55689980-55771540	1	ctrl
chr11:59980598-60063596	1	fam_ctrl
chr11:59980598-60063596	1	GGE
chr11:59988353-60059810	1	ctrl
chr11:59988353-60063596	1	ctrl
chr11:59988353-60063596	1	GGE
chr11:65631167-65653242	3	GGE
chr1:166444011-166489372	1	ctrl
chr1:166950458-166997021	3	GGE
chr11:68589257-68629929	3	EE_trio_parent
chr11:68719598-68960391	3	GGE
chr1:169493953-169606008	3	ctrl
chr1:174468208-174543850	3	ctrl
chr1:175830514-175902596	1	ctrl
chr11:75886083-75939600	3	EE_trio_parent
chr11:75887686-75939600	3	DEE
chr1:178018617-178045388	3	ctrl
chr11:81470761-81595133	1	fam_ctrl
chr11:82598809-82692522	3	fam_ctrl
chr11:82598809-82692522	3	fam_ctrl
chr11:83970586-84057482	1	GGE
chr11:84400029-84474461	1	ctrl
chr1:185984517-186120139	3	DEE
chr1:186097908-187731782	3	EE_trio_parent
chr1:186343759-186447591	3	DEE
chr1:186641265-186851036	3	DEE
chr1:186946386-187663473	3	DEE
chr1:187642686-187768381	1	GGE
chr1:189159261-189448576	1	GGE
chr1:189503853-189550729	1	fam_ctrl
chr11:89902154-89970603	3	Mixed
chr11:89902154-89970603	3	GGE
chr11:9003306-9160070	3	NAFE
chr11:90208004-90281931	1	ctrl
chr11:91815601-91930698	1	ctrl
chr1:195826738-195871839	1	fam_ctrl
chr1:195832997-195871839	1	ctrl
chr1:195832997-195871839	1	ctrl
chr1:195832997-195871839	1	ctrl
chr1:195832997-195871839	1	ctrl
chr1:195832997-195871839	1	fam_ctrl
chr1:195832997-195871839	1	GGE
chr1:195832997-195871839	1	NAFE
chr1:195832997-195871839	1	GGE
chr1:195832997-195871839	1	GGE
chr1:195832997-195871839	1	GGE
chr11:96212445-96248728	1	EE_trio_parent
chr11:96212445-96267523	1	NAFE
chr11:96212445-96267523	1	fam_ctrl
chr11:96212445-96267523	1	fam_ctrl
chr11:96212445-96267523	1	ctrl
chr11:96212445-96267523	1	GGE
chr11:96212445-96267523	1	fam_ctrl
chr11:96212445-96267523	1	fam_ctrl
chr11:96212445-96267523	1	GGE
chr11:96212445-96267523	1	DEE
chr11:96212445-96267523	1	DEE
chr11:96212445-96267523	1	NAFE
chr11:96212445-96267523	1	NAFE
chr11:96219609-96267523	1	EE_trio_parent
chr11:96603304-96797205	3	ctrl
chr11:96607458-96793508	3	ctrl
chr1:196712596-196887457	1	ctrl
chr1:196712596-196887457	1	ctrl
chr1:196712596-196887457	1	ctrl
chr1:196713725-196843711	1	ctrl
chr11:97078926-97932720	3	ctrl
chr11:97083985-97932720	3	ctrl
chr11:97215166-97299826	1	ctrl
chr11:97215166-97299826	1	ctrl
chr11:9763094-10024311	1	ctrl
chr1:197823360-197874949	3	DEE
chr1:197823360-197874949	3	EE_trio_parent
chr11:9827021-9890714	1	GGE
chr11:99525126-99566782	1	GGE
chr11:99525126-99566782	1	fam_ctrl
chr11:99525126-99566782	1	GGE
chr11:99525126-99566782	1	fam_ctrl
chr11:99525126-99566782	1	ctrl
chr11:99525126-99566782	1	ctrl
chr11:99525126-99566782	1	GGE
chr11:99525126-99566782	1	DEE
chr11:99525126-99566782	1	EE_trio_parent
chr11:99525126-99566782	1	GGE
chr1:203131533-203375246	1	EE_trio_parent
chr12:1001819-1374396	3	DEE
chr12:1020266-1153596	3	EE_trio_parent
chr12:102389496-102432065	3	EE_trio_parent
chr12:102397528-102432065	3	DEE
chr12:104604236-104776257	3	ctrl
chr12:104645405-104776257	3	ctrl
chr12:104735928-104767003	3	ctrl
chr12:1047531-1441137	1	ctrl
chr12:112186274-112277576	3	EE_trio_parent
chr12:112219867-112277576	3	GGE
chr12:118961493-119022921	1	GGE
chr12:118961493-119022921	1	GGE
chr1:211919937-212123221	3	ctrl
chr12:1220688-1354345	3	EE_trio_parent
chr12:122605204-122651624	3	Mixed
chr12:122605204-122662856	3	NAFE
chr12:122605204-122668091	3	Mixed
chr12:123404966-123689521	1	ctrl
chr12:124115811-124195483	3	ctrl
chr12:124120991-124195483	3	ctrl
chr12:124125481-124195483	3	ctrl
chr12:130728711-131202551	3	NAFE
chr12:130733050-131185050	3	NAFE
chr12:132266334-132343891	3	ctrl
chr12:132266334-132544643	3	fam_ctrl
chr12:132266334-132609140	3	GGE
chr12:132683148-132703347	3	GGE
chr12:14769468-15370010	3	GGE
chr12:14976063-15370010	3	Mixed
chr12:15095804-15370010	3	GGE
chr12:18225744-18317052	1	GGE
chr12:19814207-19836134	1	ctrl
chr12:21519755-21545356	1	GGE
chr1:225410051-225449050	3	ctrl
chr1:225410051-225454386	3	ctrl
chr12:27217477-27370311	1	ctrl
chr12:27304878-27788795	3	Mixed
chr12:27502955-27788795	3	fam_ctrl
chr1:228612444-228703289	3	ctrl
chr1:228612444-228707539	3	ctrl
chr1:228660501-228715780	3	ctrl
chr12:31357102-31402690	3	fam_ctrl
chr12:31366006-31402690	3	NAFE
chr12:31371986-31394028	3	EE_trio_parent
chr12:31371986-31402690	3	NAFE
chr12:31372943-31394235	3	ctrl
chr12:31372943-31402690	3	GGE
chr12:31379328-31402690	3	ctrl
chr12:31379328-31402690	3	ctrl
chr12:31379328-31402690	3	DEE
chr12:31379328-31409579	3	NAFE
chr12:31379649-31402690	3	GGE
chr12:31380626-31402690	3	NAFE
chr1:231899704-231960352	1	ctrl
chr12:32004170-32034552	3	fam_ctrl
chr12:32013765-32053835	3	GGE
chr12:32025668-32053835	3	GGE
chr12:32068691-32115511	3	fam_ctrl
chr12:32080823-32106966	3	GGE
chr1:232085485-232200012	1	GGE
chr12:33529062-34337026	3	ctrl
chr12:33529062-34337026	3	ctrl
chr12:38416139-38833920	3	ctrl
chr1:238712017-238774832	3	GGE
chr1:2390588-2444414	3	NAFE
chr1:239350728-239538192	3	NAFE
chr1:239350728-239538192	3	fam_ctrl
chr1:241494578-241836977	3	GGE
chr1:241494578-241836977	3	fam_ctrl
chr1:241494578-241836977	3	GGE
chr1:24264244-24306054	3	fam_ctrl
chr1:242652356-242777990	3	ctrl
chr12:42932349-43668231	3	EE_trio_parent
chr1:243355204-243505841	3	EE_trio_parent
chr1:245108240-245694732	3	EE_trio_parent
chr1:245882414-245970550	1	DEE
chr1:245882414-245970550	1	EE_trio_parent
chr1:246567550-246632947	1	DEE
chr1:246567550-246632947	1	EE_trio_parent
chr1:246870293-247031972	3	ctrl
chr1:247106126-247140240	1	ctrl
chr1:247167077-247462701	3	ctrl
chr1:247535535-247559367	1	ctrl
chr1:248071583-248094461	3	ctrl
chr1:2494330-2546229	3	ctrl
chr1:2494330-2553624	3	EE_trio_parent
chr12:505759-783484	1	ctrl
chr12:52691958-52713684	3	ctrl
chr12:52691958-52713684	3	EE_trio_parent
chr12:52691958-52761959	3	GGE
chr12:52691958-52762622	3	fam_ctrl
chr12:52691958-52762622	3	Mixed
chr12:52691958-52768572	3	ctrl
chr12:52691958-52768572	3	ctrl
chr12:52691958-52768572	3	ctrl
chr12:52691958-52779244	3	DEE
chr12:52691958-52779391	3	fam_ctrl
chr12:52691958-52779391	3	NAFE
chr12:52691958-52782141	3	EE_trio_parent
chr12:52704991-52749073	3	fam_ctrl
chr12:52713684-52749073	3	ctrl
chr12:52725301-52782141	3	GGE
chr12:52845952-52883510	1	ctrl
chr1:25308276-25695835	3	NAFE
chr12:5577867-5605080	3	ctrl
chr12:5577867-5618814	3	GGE
chr12:57342100-57377509	1	NAFE
chr12:57342100-57377509	3	ctrl
chr12:57342100-57377509	3	GGE
chr12:59078886-59198761	3	fam_ctrl
chr12:59078886-59198761	3	EE_trio_parent
chr12:624947-711646	3	ctrl
chr12:632240-740961	3	ctrl
chr12:63811079-63873009	1	ctrl
chr12:67181434-67212787	1	ctrl
chr12:67181434-67212787	1	ctrl
chr12:67181434-67212787	1	GGE
chr12:67181434-67212787	1	GGE
chr12:67181434-67212787	1	GGE
chr12:67181434-67212787	1	GGE
chr12:67187320-67212787	1	fam_ctrl
chr12:67187320-67212787	1	GGE
chr1:2713327-2797856	3	GGE
chr12:72174117-72269950	3	EE_trio_parent
chr12:72174117-72276650	3	DEE
chr12:74588451-74749476	1	ctrl
chr12:75185647-75299845	3	ctrl
chr12:75255088-75301504	3	GGE
chr12:75612012-75658569	3	GGE
chr12:75612012-75658569	3	fam_ctrl
chr12:75612012-75658569	3	GGE
chr12:8055005-8101326	3	fam_ctrl
chr12:80850440-80995651	1	ctrl
chr12:80899901-81191842	1	ctrl
chr12:80899901-81191842	1	fam_ctrl
chr12:80899901-81191842	1	fam_ctrl
chr12:80899901-81191842	1	NAFE
chr12:80899901-81191842	1	NAFE
chr12:84475895-84698234	3	ctrl
chr12:86024749-86075985	1	ctrl
chr12:86135692-86162714	3	ctrl
chr12:91468278-91519856	3	DEE
chr12:91469477-91519856	3	EE_trio_parent
chr12:95238056-95277380	1	EE_trio_parent
chr12:96521506-96549634	1	GGE
chr12:96521506-96549634	1	fam_ctrl
chr12:982321-1380788	3	Mixed
chr12:987482-1391407	3	fam_ctrl
chr13:103192239-103239420	3	GGE
chr13:103354056-103504062	3	GGE
chr13:106233001-106307349	1	DEE
chr13:106233001-106307349	1	EE_trio_parent
chr13:107903322-107942690	3	DEE
chr13:107903322-107946126	3	EE_trio_parent
chr13:108367179-108408397	3	DEE
chr13:108367179-108408959	3	fam_ctrl
chr13:108367179-108408959	3	GGE
chr13:111685172-111749116	3	fam_ctrl
chr13:111685172-111749116	3	fam_ctrl
chr13:111685172-111749116	3	fam_ctrl
chr13:111685172-111749116	3	DEE
chr13:111685172-111749116	3	EE_trio_parent
chr13:111685172-111750739	3	fam_ctrl
chr13:111685172-111751282	3	ctrl
chr13:111685172-111751282	3	NAFE
chr13:111685172-111755413	3	fam_ctrl
chr13:113662177-113830459	3	GGE
chr1:31847419-31885859	1	ctrl
chr1:31847419-31885859	1	EE_trio_parent
chr13:23047675-24524626	3	DEE
chr13:23047675-24524626	3	EE_trio_parent
chr13:23348308-23504097	3	GGE
chr13:23515553-24927971	1	fam_ctrl
chr13:23526039-24927971	1	GGE
chr13:23526039-24927971	1	GGE
chr13:25009099-25523663	3	GGE
chr13:25180246-25241724	3	EE_trio_parent
chr13:25187504-25241724	3	DEE
chr13:29790946-29872329	3	fam_ctrl
chr13:29790946-29872329	3	GGE
chr13:29829386-29872329	3	ctrl
chr13:31729729-31874444	3	ctrl
chr13:38087145-38118068	1	fam_ctrl
chr13:42203574-42451414	1	ctrl
chr13:43450607-43818480	3	ctrl
chr13:43486351-43798348	3	ctrl
chr13:43537189-43695660	3	ctrl
chr13:43537189-43698991	3	ctrl
chr13:43549586-43818480	1	ctrl
chr13:43743464-43788158	3	ctrl
chr13:47043220-47199611	3	GGE
chr13:51050243-51390598	3	GGE
chr13:55818627-55922259	1	NAFE
chr13:56065748-56329717	1	ctrl
chr13:56149378-56253901	1	DEE
chr13:56149378-56253901	1	EE_trio_parent
chr13:63393268-63424494	1	ctrl
chr13:63393268-63424494	1	ctrl
chr13:63735240-63833281	1	ctrl
chr13:63735240-63833281	1	fam_ctrl
chr13:63735240-63833281	1	NAFE
chr13:64259484-64373228	1	fam_ctrl
chr13:64259484-64373228	1	fam_ctrl
chr13:64259484-64373228	1	ctrl
chr13:64259484-64373228	1	ctrl
chr13:64259484-64373228	1	ctrl
chr13:64816908-65414914	3	ctrl
chr13:65520168-65568381	3	ctrl
chr13:65520168-65576960	3	ctrl
chr13:65520168-65576960	3	ctrl
chr13:65520168-65576960	3	ctrl
chr13:66361407-66486388	1	ctrl
chr13:66361407-66486388	1	ctrl
chr13:66361407-66486388	1	NAFE
chr13:66361407-66486388	1	GGE
chr13:67329784-67572221	1	fam_ctrl
chr13:67329784-67572221	1	GGE
chr13:67329784-67572221	1	fam_ctrl
chr13:69208747-69943865	3	fam_ctrl
chr13:69208747-69943865	3	ctrl
chr13:69208747-69943865	3	GGE
chr1:3706538-3842112	3	NAFE
chr13:70677283-70718856	1	ctrl
chr13:71374944-71400820	1	fam_ctrl
chr13:80081761-80190848	3	fam_ctrl
chr1:38401933-38449910	3	GGE
chr13:84103707-84157927	1	GGE
chr13:84103707-84157927	1	fam_ctrl
chr13:84103707-84157927	1	fam_ctrl
chr13:84103707-84157927	1	GGE
chr13:84103707-84157927	1	GGE
chr13:84103707-84157927	1	GGE
chr13:84103707-84157927	1	EE_trio_parent
chr13:84103707-84157927	1	NAFE
chr13:84103707-84157927	1	DEE
chr13:84103707-84157927	1	EE_trio_parent
chr13:84103707-84157927	1	GGE
chr13:84103707-84157927	1	NAFE
chr13:84103707-84157927	1	NAFE
chr13:84171548-84247616	1	GGE
chr13:84473854-84569365	1	NAFE
chr13:86913029-86939489	3	ctrl
chr13:92150929-92228446	3	NAFE
chr13:92150929-92228446	3	fam_ctrl
chr13:92150929-92228446	3	ctrl
chr13:92150929-92228446	3	ctrl
chr13:92155444-92228446	3	fam_ctrl
chr13:92155444-92228446	3	GGE
chr13:92468364-92539525	1	ctrl
chr13:93129399-93177754	3	ctrl
chr13:93816293-93844178	3	DEE
chr13:93816293-93844178	3	EE_trio_parent
chr13:95670990-95736996	1	ctrl
chr13:95670990-95736996	1	ctrl
chr13:95670990-95736996	1	ctrl
chr13:95670990-95736996	1	ctrl
chr13:95670990-95736996	1	ctrl
chr13:95670990-95736996	1	fam_ctrl
chr13:95670990-95736996	1	GGE
chr13:95670990-95736996	1	NAFE
chr13:95670990-95736996	1	NAFE
chr13:95937149-96032939	3	fam_ctrl
chr13:96710538-96938950	3	NAFE
chr13:96993756-97231270	1	GGE
chr13:99802788-99879496	3	NAFE
chr1:4005693-4117238	3	NAFE
chr1:40961449-41010454	1	EE_trio_parent
chr14:104792254-104919105	3	ctrl
chr14:105674225-105992183	3	GGE
chr1:41346428-41370066	3	fam_ctrl
chr1:41354681-41378076	3	ctrl
chr1:4208542-4576970	3	ctrl
chr14:26488467-26792218	1	ctrl
chr14:27152856-27244569	1	GGE
chr14:27517393-27675990	1	GGE
chr14:27693508-27723696	1	fam_ctrl
chr14:27693508-27723696	1	GGE
chr14:27693508-27723696	1	fam_ctrl
chr14:27693508-27723696	1	GGE
chr14:27693508-27723696	1	NAFE
chr14:28462279-28515267	1	NAFE
chr1:4292038-4321467	1	GGE
chr1:4299727-4405998	1	NAFE
chr14:35158184-35482022	3	NAFE
chr14:35158184-35482022	3	NAFE
chr14:38958967-39041292	1	fam_ctrl
chr14:38958967-39041292	1	ctrl
chr14:38958967-39041292	1	ctrl
chr1:44174081-44446651	1	GGE
chr1:4429462-4743704	3	ctrl
chr14:42971788-43085583	1	NAFE
chr14:43829964-44242695	3	ctrl
chr14:43829964-44242695	3	ctrl
chr14:43829964-44246488	3	fam_ctrl
chr14:43829964-44246488	3	ctrl
chr14:43829964-44246488	3	fam_ctrl
chr14:43829964-44246488	3	fam_ctrl
chr14:43829964-44246488	3	NAFE
chr14:43829964-44246488	3	GGE
chr14:43829964-44246488	3	NAFE
chr14:43829964-44246488	3	NAFE
chr14:43829964-44246488	3	DEE
chr14:43854103-44204571	3	NAFE
chr14:43867179-44242695	3	fam_ctrl
chr14:43867179-44246488	3	EE_trio_parent
chr1:4440749-4489398	3	ctrl
chr14:44075919-44150766	1	EE_trio_parent
chr14:44370788-44451641	1	ctrl
chr14:44820190-44915355	3	GGE
chr14:44824874-44915355	3	ctrl
chr14:44824874-44915355	3	ctrl
chr14:44824874-44915355	3	DEE
chr14:44824874-44915355	3	GGE
chr14:44824874-44922669	3	ctrl
chr14:44824874-44922669	3	NAFE
chr14:44870321-44915355	3	EE_trio_parent
chr14:44879053-44915355	3	ctrl
chr14:45129864-45334238	1	ctrl
chr14:45129864-45334238	1	ctrl
chr14:45129864-45334238	1	GGE
chr14:45149546-45334238	1	ctrl
chr14:45833490-45987005	1	GGE
chr14:46471765-46560423	1	ctrl
chr14:46812461-46868523	3	GGE
chr14:48811015-48903488	1	ctrl
chr14:48811015-48903488	1	ctrl
chr14:48811015-48903488	1	ctrl
chr14:48811015-48903488	1	fam_ctrl
chr14:48811015-48903488	1	fam_ctrl
chr14:48811015-48903488	1	GGE
chr14:48811015-48903488	1	EE_trio_parent
chr14:48811015-48903488	1	NAFE
chr14:48811015-48903488	1	EE_trio_parent
chr14:52596534-52694778	3	fam_ctrl
chr14:52604957-52658254	3	GGE
chr14:52604957-52726360	3	fam_ctrl
chr14:52644007-52692585	3	GGE
chr14:52684205-52726360	3	GGE
chr14:52726360-52756283	3	GGE
chr1:4529544-4563129	3	ctrl
chr14:53456603-53483588	3	fam_ctrl
chr14:53456603-53484484	3	GGE
chr14:53456603-53485358	3	GGE
chr14:53562620-53731933	3	GGE
chr14:53576051-53739352	3	fam_ctrl
chr1:46216575-46406767	3	ctrl
chr1:46321843-46544768	3	GGE
chr1:46321843-46544768	3	GGE
chr14:63776229-63847779	3	NAFE
chr14:63782164-63847779	3	ctrl
chr14:67146763-67486808	1	GGE
chr1:4685672-4710486	3	ctrl
chr14:70883943-71167675	3	fam_ctrl
chr14:81856051-81912362	1	ctrl
chr14:81856051-81912362	1	ctrl
chr14:81856051-81916033	1	ctrl
chr14:81856051-81916033	1	fam_ctrl
chr14:81856051-81916033	1	fam_ctrl
chr14:90704121-91022185	3	GGE
chr14:90704121-91035793	3	GGE
chr14:90729427-91022185	3	GGE
chr14:93159453-93565816	3	NAFE
chr14:96003881-96182616	3	GGE
chr14:96003881-96577787	3	GGE
chr14:96007810-96567869	3	GGE
chr14:96013584-96182616	3	fam_ctrl
chr14:96071705-96169577	3	fam_ctrl
chr14:96325206-96577787	3	GGE
chr14:96355334-96567869	3	fam_ctrl
chr14:96487425-96567869	3	fam_ctrl
chr1:50023956-50431178	1	GGE
chr1:50023956-50431178	1	fam_ctrl
chr1:50023956-50431178	1	GGE
chr15:100385625-100499365	1	ctrl
chr15:101557641-101790381	3	ctrl
chr15:101669194-101747937	3	ctrl
chr15:101669194-101747937	3	ctrl
chr15:101669194-101747937	3	NAFE
chr15:101669194-101747937	3	GGE
chr15:101923055-102017381	3	ctrl
chr1:5113911-5174078	1	fam_ctrl
chr15:22750305-22886225	3	ctrl
chr15:23668092-28323770	3	GGE
chr15:23747775-24232522	3	NAFE
chr15:24112281-24154189	1	GGE
chr15:24369643-24468460	1	ctrl
chr15:24369643-24468460	1	fam_ctrl
chr15:24369643-24468460	1	ctrl
chr15:24369643-24468460	1	ctrl
chr15:24369643-24468460	1	ctrl
chr15:24369643-24468460	1	GGE
chr15:24369643-24468460	1	DEE
chr15:24369643-24468460	1	EE_trio_parent
chr15:24369643-24468460	1	GGE
chr15:24369643-24468460	1	GGE
chr15:24369643-24649604	1	NAFE
chr15:24369643-24649604	3	DEE
chr15:24369643-24649604	3	EE_trio_parent
chr15:24369643-24649604	3	NAFE
chr15:24376622-24468460	1	ctrl
chr15:25962058-26019039	1	ctrl
chr15:29429088-29450276	3	ctrl
chr15:29429088-29450276	3	NAFE
chr15:29431765-29454634	3	ctrl
chr15:30936285-31089526	1	ctrl
chr15:30936285-31089526	3	fam_ctrl
chr15:30936285-32514341	1	GGE
chr15:30936285-32514341	1	fam_ctrl
chr15:30936285-32514341	1	fam_ctrl
chr15:30936285-32514341	1	GGE
chr15:30936285-32514341	1	GGE
chr15:30936285-32514341	1	GGE
chr15:30936285-32514341	1	GGE
chr15:30936285-32514341	1	GGE
chr15:30936285-32514341	1	GGE
chr15:30949625-31077887	3	EE_trio_parent
chr15:30949625-31089526	1	NAFE
chr15:30962828-31089526	3	fam_ctrl
chr15:31255167-31597978	3	ctrl
chr15:31947042-32514341	3	fam_ctrl
chr15:32019919-32418038	3	GGE
chr15:32019919-32514341	3	ctrl
chr15:32019919-32514341	3	ctrl
chr15:32019919-32514341	3	ctrl
chr15:32019919-32514341	3	ctrl
chr15:32019919-32514341	3	NAFE
chr15:32019919-32514341	3	fam_ctrl
chr15:32019919-32514341	3	NAFE
chr15:32019919-32514341	3	fam_ctrl
chr15:32019919-32514341	3	Mixed
chr15:32049125-32418038	3	NAFE
chr15:32049125-32514341	3	ctrl
chr15:32922947-32971934	1	fam_ctrl
chr15:33287881-33308081	3	fam_ctrl
chr15:33287881-33308081	3	GGE
chr15:33287881-33310847	3	fam_ctrl
chr15:33290655-33310847	3	GGE
chr1:53754891-53846598	3	DEE
chr1:53754891-53846598	3	EE_trio_parent
chr15:39311629-39371768	3	NAFE
chr15:39546114-39648695	3	EE_trio_parent
chr15:39546114-39656115	3	DEE
chr15:42151938-42211486	3	ctrl
chr15:44984631-45321593	3	DEE
chr15:44984631-45321593	3	EE_trio_parent
chr15:45934154-45981317	1	ctrl
chr15:50077766-50124399	1	NAFE
chr1:55069986-55197149	3	ctrl
chr1:55106807-55281991	3	ctrl
chr15:53140045-53234194	1	EE_trio_parent
chr15:53140045-53235932	1	ctrl
chr15:53140045-53235932	1	Mixed
chr15:54329978-54368844	1	fam_ctrl
chr15:54951598-55011296	3	ctrl
chr15:55152652-55226219	1	ctrl
chr15:55532211-55605152	1	ctrl
chr15:55562142-55708191	3	ctrl
chr15:55562142-55708191	3	EE_trio_parent
chr15:55605152-55708191	3	ctrl
chr15:55605152-55708191	3	ctrl
chr15:55605152-55708191	3	ctrl
chr15:55605152-55708191	3	NAFE
chr15:55800837-55837818	3	NAFE
chr15:55800837-55908203	3	ctrl
chr15:55800837-55924068	3	ctrl
chr15:55800837-55927698	3	ctrl
chr15:55800837-55927698	3	ctrl
chr15:55800837-55927698	3	NAFE
chr15:55800837-55927698	3	EE_trio_parent
chr15:56032099-56065573	3	ctrl
chr15:57644456-57775826	3	ctrl
chr15:57644456-57775826	3	ctrl
chr15:57644656-57775826	3	ctrl
chr15:57819183-57839587	1	NAFE
chr15:60739053-60794649	1	Mixed
chr1:56394673-56446105	1	GGE
chr15:66953605-66979185	1	GGE
chr15:69399556-69424143	3	ctrl
chr15:82015504-82088114	3	ctrl
chr15:82015504-82088114	3	ctrl
chr15:82015504-82088114	3	fam_ctrl
chr15:82015504-82088114	3	GGE
chr15:82033175-82088114	3	ctrl
chr15:85461971-85501528	1	ctrl
chr15:85825567-86140791	3	EE_trio_parent
chr15:85926840-86085776	3	DEE
chr15:87617527-87788472	1	GGE
chr15:87799778-87870024	1	GGE
chr15:87832130-87876646	1	GGE
chr15:87832130-87876646	1	EE_trio_parent
chr15:90121428-90176073	3	GGE
chr15:91352774-91373498	1	GGE
chr15:93220397-93246962	1	NAFE
chr15:93522312-93589788	3	NAFE
chr15:94142090-94163700	1	ctrl
chr15:94142090-94163700	1	NAFE
chr15:94142090-94163700	1	DEE
chr15:94142090-94163700	1	EE_trio_parent
chr15:94143578-94218387	3	ctrl
chr16:11312173-11445552	3	DEE
chr16:11320923-11442028	3	EE_trio_parent
chr16:12071213-12119251	1	fam_ctrl
chr16:12071213-12119251	1	fam_ctrl
chr16:12071213-12119251	1	GGE
chr16:15092778-15166891	3	ctrl
chr16:15092778-15166891	3	GGE
chr16:15092778-15225383	1	GGE
chr16:15092778-16155103	3	GGE
chr16:15126890-15166891	3	ctrl
chr16:15493046-16290377	3	GGE
chr16:15493046-16291983	1	GGE
chr16:15493046-16291983	3	ctrl
chr16:15493046-18164698	1	fam_ctrl
chr16:16170568-16195898	3	ctrl
chr16:16225971-16265561	3	ctrl
chr16:21608472-21740231	1	GGE
chr16:21608472-21740231	1	fam_ctrl
chr16:21608472-21740231	1	ctrl
chr16:21608472-21740231	1	ctrl
chr16:21608472-21740231	1	DEE
chr16:21608472-21740231	1	EE_trio_parent
chr16:21608472-21740231	1	GGE
chr16:21608472-21740231	3	GGE
chr16:21956457-22374830	1	NAFE
chr16:22262514-22323859	1	GGE
chr16:26507054-27175145	3	NAFE
chr16:26507054-27251206	3	GGE
chr16:28485141-29315879	3	fam_ctrl
chr16:2868641-3759393	3	GGE
chr16:28825605-29042014	1	ctrl
chr16:29412503-29703334	3	ctrl
chr16:29647342-29703334	3	ctrl
chr16:29647342-30156963	3	GGE
chr16:29647342-30192359	3	ctrl
chr16:29647342-30192359	3	fam_ctrl
chr16:29652488-30192359	1	Mixed
chr16:3225869-3328198	3	GGE
chr16:3372481-3411855	1	ctrl
chr16:4952194-5023521	1	ctrl
chr16:4955256-5023521	1	ctrl
chr16:5383635-5441411	3	fam_ctrl
chr16:5383635-5496783	3	fam_ctrl
chr16:5383635-5496783	3	ctrl
chr16:5383635-5496783	3	ctrl
chr16:5386917-5454486	3	GGE
chr16:5386917-5496783	3	GGE
chr16:5404998-5496783	3	GGE
chr16:5463913-5496783	3	GGE
chr16:5463913-5496783	3	Mixed
chr16:5464316-5496783	3	GGE
chr16:54854466-54887921	3	GGE
chr16:54854466-54960319	3	GGE
chr1:65854556-65950340	3	EE_trio_parent
chr1:65854556-65955725	3	DEE
chr16:59817119-59940542	1	ctrl
chr16:59817119-59953575	1	fam_ctrl
chr16:59817119-59953575	1	fam_ctrl
chr16:59817119-59953575	1	ctrl
chr16:59817119-59953575	1	ctrl
chr16:62886440-62939397	1	ctrl
chr16:6293065-6547541	1	ctrl
chr16:6657691-6681637	3	ctrl
chr16:6758380-6902139	1	GGE
chr16:6759436-6902139	1	fam_ctrl
chr16:6772948-7005502	1	fam_ctrl
chr16:6773966-7000534	1	NAFE
chr16:6833886-6865181	1	EE_trio_parent
chr16:68678746-68905444	3	GGE
chr16:6891681-6934204	1	fam_ctrl
chr16:6892619-6934204	1	fam_ctrl
chr16:6892619-6934204	1	GGE
chr16:6897765-6922578	1	GGE
chr16:6926902-6968926	1	GGE
chr16:7034268-7143499	1	ctrl
chr16:7069056-7304904	1	GGE
chr16:712867-757459	1	GGE
chr16:716273-764040	3	ctrl
chr16:7405611-7471606	1	ctrl
chr16:7405611-7471606	1	fam_ctrl
chr16:7441783-7471606	1	ctrl
chr16:75242729-75838596	3	ctrl
chr16:75991038-76215065	3	GGE
chr16:76617696-76699169	1	fam_ctrl
chr16:79095848-79121835	1	ctrl
chr16:79095848-79121835	1	EE_trio_parent
chr16:79130574-79171137	1	fam_ctrl
chr16:79130574-79171137	1	GGE
chr16:79130574-79171137	1	GGE
chr16:80408261-80469653	1	EE_trio_parent
chr16:80449240-80508055	1	GGE
chr16:81200465-81341363	3	fam_ctrl
chr16:81204188-81341363	3	ctrl
chr16:81254618-81341363	3	ctrl
chr16:82991003-83043173	3	fam_ctrl
chr16:840597-902322	1	NAFE
chr16:84239438-84302585	1	NAFE
chr16:84282382-84339184	1	ctrl
chr16:84492254-84664927	1	NAFE
chr16:85054213-86590430	3	GGE
chr16:88551153-88644005	3	GGE
chr16:88552370-88660627	3	fam_ctrl
chr16:88876059-88954344	3	ctrl
chr16:88881635-88916851	3	GGE
chr16:89057561-89185019	3	ctrl
chr16:9337547-9392381	3	ctrl
chr16:9342838-9384971	1	fam_ctrl
chr16:9342838-9391703	1	fam_ctrl
chr16:9342838-9391703	1	GGE
chr1:69515706-69597419	3	ctrl
chr17:103469-677459	3	ctrl
chr17:12212228-12314761	1	NAFE
chr1:71367008-71454352	1	ctrl
chr1:71367008-71454352	1	ctrl
chr1:71367008-71454352	1	DEE
chr1:71367008-71454352	1	EE_trio_parent
chr17:1371996-1436576	3	GGE
chr17:14101029-15471179	1	Mixed
chr17:20107773-20218793	3	ctrl
chr17:21261560-21528062	1	NAFE
chr17:21363578-21490090	3	ctrl
chr17:21363578-21528062	3	ctrl
chr17:21363578-21528062	3	ctrl
chr17:21363578-21528062	3	ctrl
chr17:21363578-21528062	3	EE_trio_parent
chr17:21369629-21528062	3	DEE
chr17:21425273-21528062	3	GGE
chr17:2788967-2990014	3	GGE
chr17:2792530-2990014	3	fam_ctrl
chr17:28967865-29147164	3	ctrl
chr17:28967865-29147164	3	fam_ctrl
chr17:29015932-29147164	3	fam_ctrl
chr17:29213943-29309415	3	ctrl
chr17:30056938-30173964	3	ctrl
chr17:33539437-33599558	3	fam_ctrl
chr17:33549872-33649573	3	GGE
chr17:33684035-33768199	1	ctrl
chr17:33684035-33768199	1	ctrl
chr17:33684035-33768199	1	ctrl
chr17:33684035-33768199	1	ctrl
chr17:33684035-33768199	1	ctrl
chr17:33684035-33768199	1	ctrl
chr17:33684035-33768199	1	GGE
chr17:33684035-33768199	1	NAFE
chr17:33684035-33768199	1	GGE
chr17:33684035-33768199	1	GGE
chr17:33684035-33768199	1	GGE
chr17:34159889-34436708	3	ctrl
chr17:34159889-34436708	3	GGE
chr17:34815551-34917969	3	GGE
chr17:3505233-3555424	1	GGE
chr17:41244000-41375555	3	ctrl
chr17:41470683-41573730	3	ctrl
chr17:41470683-41573730	3	ctrl
chr17:425099-685752	3	ctrl
chr17:425099-701122	3	ctrl
chr17:50420544-50523394	1	GGE
chr17:50629289-50834441	1	GGE
chr17:51069669-51724416	3	EE_trio_parent
chr17:52969128-53012057	3	ctrl
chr17:576517-768235	3	GGE
chr17:6014176-6148088	3	ctrl
chr1:77149207-77256336	1	ctrl
chr17:71747473-71774648	3	NAFE
chr17:71773662-71975107	3	fam_ctrl
chr17:71773662-71977349	3	Mixed
chr17:71836274-71978931	3	fam_ctrl
chr17:71836274-72641328	3	DEE
chr17:71838219-72641328	3	EE_trio_parent
chr17:71838219-72690918	3	NAFE
chr17:71847831-71970337	3	NAFE
chr17:71953860-71984938	3	fam_ctrl
chr17:7363088-7685748	3	fam_ctrl
chr17:74555106-74596964	3	NAFE
chr17:7618604-7685748	3	fam_ctrl
chr17:77191127-77234671	1	Mixed
chr17:77191127-77234671	1	EE_trio_parent
chr17:8006312-8124006	3	NAFE
chr17:8010164-8124006	3	Mixed
chr17:80267985-80367353	3	NAFE
chr17:8036628-8076655	3	fam_ctrl
chr17:80863857-81006629	3	fam_ctrl
chr17:80873067-81006629	3	Mixed
chr17:80873067-81006629	3	fam_ctrl
chr17:80873067-81006629	3	GGE
chr17:80873067-81006629	3	GGE
chr17:80895745-81006629	3	GGE
chr17:80895745-81006629	3	GGE
chr17:80899349-81000439	3	GGE
chr17:9725338-9820739	3	ctrl
chr18:1046304-1638839	3	GGE
chr18:14727931-14954303	3	ctrl
chr18:14727931-14954303	3	ctrl
chr18:14773230-14954303	3	EE_trio_parent
chr18:1725758-1839387	1	fam_ctrl
chr18:1725758-1839387	1	GGE
chr18:1725758-1839387	1	ctrl
chr18:1725758-1839387	1	GGE
chr18:1725758-1839387	1	NAFE
chr18:1725758-1839387	1	NAFE
chr18:2004404-2437987	1	EE_trio_parent
chr18:2264263-2561263	3	fam_ctrl
chr18:2264263-2561263	3	Mixed
chr18:2705700-2758832	3	fam_ctrl
chr18:2707275-2758832	3	Mixed
chr18:27391527-27667312	1	GGE
chr18:28968371-29046967	3	ctrl
chr18:28968371-29046967	3	GGE
chr18:28971550-29051677	3	ctrl
chr18:29187279-29731080	3	fam_ctrl
chr18:29193385-29728020	3	GGE
chr18:29193385-29728020	3	GGE
chr18:30640189-31033896	1	ctrl
chr18:31117401-31289841	3	GGE
chr18:37615970-37830317	3	GGE
chr18:38524259-39049087	1	ctrl
chr18:40211122-40255279	1	EE_trio_parent
chr18:40211122-40274426	3	GGE
chr18:40377844-40522463	3	GGE
chr18:41956320-42077905	1	GGE
chr18:41956320-42077905	1	fam_ctrl
chr1:8455712-8526142	3	fam_ctrl
chr18:511960-683607	3	GGE
chr1:8522553-8926868	1	ctrl
chr18:53404986-53544911	1	ctrl
chr18:53415377-53544911	1	GGE
chr18:565760-635288	1	EE_trio_parent
chr18:61835128-61982829	3	ctrl
chr18:62115075-62253228	3	GGE
chr18:62131572-62255693	3	Mixed
chr18:62135912-62255693	3	GGE
chr18:62987397-63031900	1	fam_ctrl
chr18:62987397-63031900	1	GGE
chr18:62987397-63031900	1	ctrl
chr18:62987397-63031900	1	GGE
chr18:62990540-63082598	1	ctrl
chr18:63151948-64412293	3	NAFE
chr18:63714129-63757923	1	GGE
chr18:64158664-64255420	3	fam_ctrl
chr18:64525217-77553173	1	NAFE
chr1:86584695-86621256	1	ctrl
chr1:86584695-86621256	1	NAFE
chr18:65852207-66244090	1	EE_trio_parent
chr18:66040032-66224965	1	ctrl
chr18:68431692-68481094	1	ctrl
chr18:68983880-69213375	1	ctrl
chr18:68983880-69213375	1	ctrl
chr18:69197553-69546573	1	ctrl
chr18:7066575-7444497	3	DEE
chr18:7066575-7444497	3	EE_trio_parent
chr18:7080135-7509196	3	EE_trio_parent
chr18:71304797-71368894	3	fam_ctrl
chr18:72082944-72139229	3	GGE
chr18:72096152-72117258	3	GGE
chr18:7215099-7322666	1	fam_ctrl
chr18:7215099-7322666	1	GGE
chr18:7375434-7509196	3	fam_ctrl
chr18:7381270-7438097	3	GGE
chr18:74712444-74737942	1	GGE
chr18:74712444-74737942	1	NAFE
chr18:74712444-74737942	1	fam_ctrl
chr18:74712444-74737942	1	NAFE
chr18:7477548-7510153	3	GGE
chr18:831094-871268	1	ctrl
chr18:831094-871268	1	ctrl
chr18:831094-871268	1	NAFE
chr18:831094-871268	1	fam_ctrl
chr1:887162-1239339	3	ctrl
chr1:89333557-89440071	1	fam_ctrl
chr1:89333557-89440071	1	GGE
chr18:944533-1654634	3	ctrl
chr1:9066695-9182914	3	fam_ctrl
chr1:9066695-9182914	3	GGE
chr19:11915185-12057091	3	fam_ctrl
chr19:11924749-12014274	3	GGE
chr19:1224259-1287387	3	ctrl
chr19:1224259-1302965	3	ctrl
chr1:9138890-9182914	3	GGE
chr19:15797484-15830869	3	EE_trio_parent
chr19:15797484-15830869	3	EE_trio_parent
chr19:16148728-16176940	3	GGE
chr19:17488141-17624714	3	fam_ctrl
chr19:20397555-20482817	1	ctrl
chr19:20397555-20488698	1	GGE
chr19:20397555-20488698	1	ctrl
chr19:20397555-20488698	1	ctrl
chr19:20397555-20488698	1	ctrl
chr19:20397555-20488698	1	fam_ctrl
chr19:20826692-20989664	3	fam_ctrl
chr19:20826692-20989664	3	ctrl
chr19:20842765-20982627	3	ctrl
chr19:20842765-20989664	3	ctrl
chr19:20842765-20989664	3	ctrl
chr19:20842765-20989664	3	ctrl
chr19:20842765-20989664	3	GGE
chr19:20842765-20989664	4	GGE
chr1:92095078-92236048	3	fam_ctrl
chr1:92095078-92339976	3	GGE
chr19:20982627-21041350	3	ctrl
chr19:2250528-2275079	3	ctrl
chr19:2415448-2657397	3	ctrl
chr1:92438578-92591916	3	EE_trio_parent
chr19:2532725-2559841	3	GGE
chr19:2532725-2559841	3	fam_ctrl
chr19:2532725-2565176	3	fam_ctrl
chr19:2532725-2565176	3	fam_ctrl
chr19:2796355-2846782	3	fam_ctrl
chr19:28185193-28492962	3	DEE
chr19:28185193-28492962	3	EE_trio_parent
chr19:28185193-28565771	3	ctrl
chr19:28185193-28597809	3	ctrl
chr19:28327584-28597809	3	GGE
chr19:2857287-2897133	3	ctrl
chr19:2857287-2897133	3	ctrl
chr19:29512573-29554049	3	DEE
chr19:29518869-29545678	3	EE_trio_parent
chr1:9321241-9379693	3	ctrl
chr1:9321241-9396935	3	ctrl
chr1:9321241-9400868	3	ctrl
chr1:9321241-9400868	3	ctrl
chr1:9321241-9400868	3	GGE
chr1:9321241-9400868	3	NAFE
chr1:9321241-9400868	3	DEE
chr1:9323910-9379693	3	EE_trio_parent
chr1:9323910-9400868	3	EE_trio_parent
chr1:9331952-9400868	3	Mixed
chr19:34210782-34235018	3	GGE
chr19:37907792-38139488	1	NAFE
chr1:94113695-94419799	3	fam_ctrl
chr19:41449603-41504077	1	NAFE
chr19:41449603-41508744	1	ctrl
chr19:41449603-41508744	1	fam_ctrl
chr19:41449603-41508744	1	EE_trio_parent
chr1:94170483-94400045	3	NAFE
chr19:43010843-43147394	1	DEE
chr19:43010843-43147394	1	EE_trio_parent
chr19:43580748-44082429	3	NAFE
chr19:43695840-43835770	1	ctrl
chr19:43770566-43835770	1	ctrl
chr19:43770566-43835770	1	ctrl
chr19:43770566-43835770	1	ctrl
chr19:43770566-43835770	1	NAFE
chr19:43770566-43835770	1	GGE
chr19:44867601-44934653	1	fam_ctrl
chr19:45835983-45882962	3	fam_ctrl
chr19:49300605-49347708	3	ctrl
chr19:53363030-53390098	1	fam_ctrl
chr19:53363030-53390098	1	fam_ctrl
chr19:53363030-53390098	1	fam_ctrl
chr19:53363030-53390098	1	GGE
chr19:53363030-53390098	1	GGE
chr19:53600845-53627882	1	ctrl
chr19:53600845-53627882	3	GGE
chr19:53899873-53971349	1	ctrl
chr19:54216906-54298576	3	fam_ctrl
chr19:54216906-54298576	3	Mixed
chr19:54216906-54308554	3	fam_ctrl
chr19:54216906-54308554	3	fam_ctrl
chr19:54216906-54308554	3	fam_ctrl
chr19:54749011-54844437	3	ctrl
chr19:54749011-54847587	3	GGE
chr19:54749011-54847587	3	ctrl
chr19:55148487-55178140	3	NAFE
chr19:57392229-57667736	3	GGE
chr19:57396250-57665750	3	ctrl
chr19:57429912-57477482	3	ctrl
chr19:578208-675513	3	ctrl
chr19:58058246-58410552	3	ctrl
chr19:58064287-58249304	3	GGE
chr19:58133243-58154955	3	fam_ctrl
chr19:58313191-58374953	3	GGE
chr19:5832209-5867913	0	ctrl
chr19:6895866-7105136	3	NAFE
chr19:6896483-7088834	3	GGE
chr19:6901482-7084747	3	GGE
chr19:6914828-7068207	3	GGE
chr19:6940379-7000401	3	ctrl
chr19:6940379-7018869	3	ctrl
chr19:6958134-7018869	1	ctrl
chr19:6958134-7018869	1	ctrl
chr19:6958134-7018869	1	NAFE
chr1:98727780-98808760	1	NAFE
chr19:8905057-8995853	3	NAFE
chr20:13366624-14347737	3	fam_ctrl
chr20:13366624-14347737	3	GGE
chr20:13366624-14347737	3	fam_ctrl
chr20:13562040-13748842	3	GGE
chr20:13954879-14347737	3	GGE
chr20:14337539-14420556	1	ctrl
chr20:14576448-14675433	1	fam_ctrl
chr20:14576448-14675433	1	GGE
chr20:14576448-14693089	3	ctrl
chr20:14633078-14719049	1	NAFE
chr20:14662721-14764447	1	EE_trio_parent
chr20:14713890-14814090	1	ctrl
chr20:14713890-14814090	1	GGE
chr20:14771194-15071428	1	EE_trio_parent
chr20:14781882-14823472	1	ctrl
chr20:14781882-14823472	1	ctrl
chr20:14781882-14823472	1	ctrl
chr20:14781882-14823472	1	ctrl
chr20:14781882-14823472	1	ctrl
chr20:14781882-14823472	1	ctrl
chr20:14781882-14823472	1	ctrl
chr20:14781882-14823472	1	ctrl
chr20:14781882-14823472	1	GGE
chr20:14781882-14823472	1	GGE
chr20:14781882-14823472	1	NAFE
chr20:14781882-14823472	1	GGE
chr20:14781882-14827620	1	GGE
chr20:14833762-14936935	1	EE_trio_parent
chr20:14847907-14925275	1	fam_ctrl
chr20:14847907-14925275	1	fam_ctrl
chr20:14847907-14925275	1	fam_ctrl
chr20:14884301-14939688	1	NAFE
chr20:14918814-14949763	1	ctrl
chr20:14918814-14949763	1	GGE
chr20:14918814-14949763	1	NAFE
chr20:15067407-15109608	1	EE_trio_parent
chr20:15215964-15242365	1	ctrl
chr20:16695386-17282849	3	ctrl
chr20:18161756-18295259	3	fam_ctrl
chr20:18386644-18496123	3	fam_ctrl
chr20:41135747-41189003	1	ctrl
chr20:41135747-41189003	1	fam_ctrl
chr20:41181630-41235817	1	ctrl
chr20:41181630-41241888	1	fam_ctrl
chr20:41181630-41241888	1	GGE
chr20:41181630-41241888	1	ctrl
chr20:41181630-41241888	1	ctrl
chr20:41181630-41241888	1	ctrl
chr20:41185138-41241888	1	ctrl
chr20:41202893-41280315	1	ctrl
chr20:41211992-41241888	1	ctrl
chr20:41217457-41241888	1	ctrl
chr20:41254183-41284395	1	fam_ctrl
chr20:41254183-41284395	1	fam_ctrl
chr20:41254183-41284395	1	ctrl
chr20:41254183-41284395	1	GGE
chr20:44351421-44376196	1	EE_trio_parent
chr20:44351421-44378173	0	ctrl
chr20:44351421-44378173	1	fam_ctrl
chr20:44351421-44378173	1	ctrl
chr20:44351421-44378173	1	ctrl
chr20:44351421-44378173	1	ctrl
chr20:44351421-44378173	1	ctrl
chr20:44351421-44378173	1	ctrl
chr20:44351421-44378173	1	fam_ctrl
chr20:44351421-44378173	1	NAFE
chr20:44351421-44378173	1	GGE
chr20:50064221-50373941	3	NAFE
chr20:5571964-5669759	3	EE_trio_parent
chr20:5931473-6035228	3	DEE
chr20:5932190-6042852	3	fam_ctrl
chr20:5933535-6050622	3	EE_trio_parent
chr20:5935303-6002348	3	fam_ctrl
chr20:5974265-6050622	3	fam_ctrl
chr20:60292473-60315268	1	GGE
chr20:6754246-6799849	3	ctrl
chr20:853435-894125	3	GGE
chr2:100480919-100576807	1	GGE
chr2:100729293-100783653	1	GGE
chr2:1037783-1263891	3	GGE
chr2:108629104-108799959	3	GGE
chr2:110852875-110922449	3	GGE
chr2:110918171-110980346	3	EE_trio_parent
chr2:110918171-110980346	3	EE_trio_parent
chr2:11142721-12660466	3	ctrl
chr2:112240636-112324840	3	ctrl
chr2:113641631-113800049	3	ctrl
chr21:15207860-47614443	3	NAFE
chr2:117007403-117115097	1	GGE
chr2:117007403-117115097	1	GGE
chr2:117772652-117931948	3	NAFE
chr2:117819728-117844549	3	NAFE
chr2:117819728-117931948	3	ctrl
chr2:117819728-117931948	3	NAFE
chr2:118413757-118555803	1	GGE
chr2:119587710-120026899	3	ctrl
chr21:21209919-21304740	3	GGE
chr21:21258185-21373901	1	DEE
chr21:21258185-21373901	1	EE_trio_parent
chr21:21917888-22349423	1	GGE
chr21:21917888-22355846	1	GGE
chr21:21917888-22355846	1	ctrl
chr21:21917888-22355846	1	GGE
chr21:21917888-22355846	1	fam_ctrl
chr21:21917888-22355846	1	GGE
chr2:122343704-122423386	3	NAFE
chr2:122509570-122729040	3	NAFE
chr2:122953533-123102720	3	NAFE
chr21:23333160-23439144	1	GGE
chr21:23333160-23439144	1	GGE
chr21:23415818-23608099	1	DEE
chr21:23415818-23608099	1	EE_trio_parent
chr21:24492713-24639393	1	GGE
chr21:24492713-24639393	1	GGE
chr21:24682797-24703483	1	DEE
chr21:24682797-24703483	1	EE_trio_parent
chr21:24852496-24890236	1	DEE
chr21:24852496-24890236	1	EE_trio_parent
chr2:126455657-127133165	3	NAFE
chr2:126455657-127229413	3	ctrl
chr2:126455657-127230124	3	ctrl
chr2:126455657-127240800	3	ctrl
chr21:27194869-27225043	1	fam_ctrl
chr21:27818662-27846116	3	GGE
chr21:28942922-29002273	1	fam_ctrl
chr21:29510526-29743847	3	ctrl
chr21:29668033-29853569	1	fam_ctrl
chr21:29668033-29860830	1	GGE
chr2:13197725-13264946	3	fam_ctrl
chr2:13202216-13282236	3	NAFE
chr2:13202216-13289018	3	Mixed
chr2:132057166-132298468	3	ctrl
chr2:132096387-132196434	3	ctrl
chr21:32741821-32775339	3	GGE
chr21:32741821-32919601	1	GGE
chr21:35724739-35904697	3	NAFE
chr21:35733290-35900759	3	GGE
chr21:37044930-37101040	3	ctrl
chr21:37498355-37609025	3	fam_ctrl
chr21:37498355-37617630	3	DEE
chr21:37498355-37617630	3	EE_trio_parent
chr2:137795717-137854851	3	fam_ctrl
chr21:39398850-39737987	3	GGE
chr21:40119033-40152372	3	GGE
chr2:141338918-141361994	1	NAFE
chr2:14361100-14400474	3	ctrl
chr21:44447347-44904373	3	ctrl
chr21:46555331-46922436	3	ctrl
chr21:46922436-46949649	3	Mixed
chr21:47355955-47501261	3	NAFE
chr21:47501261-47614443	3	NAFE
chr2:147504133-148029505	3	NAFE
chr21:47512330-47558994	1	fam_ctrl
chr21:47514219-47558994	1	fam_ctrl
chr2:15138286-15326834	3	ctrl
chr2:15194998-15326834	3	NAFE
chr2:15310820-15678368	1	fam_ctrl
chr2:15310820-15678368	1	NAFE
chr2:153504552-153557883	3	ctrl
chr2:1549765-1918360	3	GGE
chr2:155439118-155616886	1	ctrl
chr2:159649340-159953466	3	ctrl
chr2:159649340-159953466	3	ctrl
chr2:184570407-184614354	3	ctrl
chr2:184727745-184777132	1	NAFE
chr2:188755657-189043137	1	GGE
chr2:188773871-189043137	1	EE_trio_parent
chr2:189614748-189777898	3	fam_ctrl
chr2:19006214-19087571	1	fam_ctrl
chr2:193878916-194100270	1	DEE
chr2:193878916-194100270	1	EE_trio_parent
chr2:194098094-195484228	1	ctrl
chr2:206345419-206449649	1	ctrl
chr2:206345419-206464465	1	fam_ctrl
chr2:206345419-206464465	1	ctrl
chr2:206345419-206464465	1	ctrl
chr2:206345419-206464465	1	ctrl
chr2:206345419-206464465	1	ctrl
chr2:206345419-206464465	1	ctrl
chr2:210044418-210215272	3	ctrl
chr2:212356992-212414621	1	EE_trio_parent
chr2:213040127-213076113	1	DEE
chr2:213040127-213076113	1	EE_trio_parent
chr22:16855618-17289118	3	fam_ctrl
chr22:16855618-17294251	3	ctrl
chr22:16855618-17294251	3	ctrl
chr22:16855618-17294251	3	GGE
chr22:16855618-17294251	3	GGE
chr22:16855618-17294251	3	DEE
chr22:16855618-17294251	3	GGE
chr22:17057138-17294251	3	fam_ctrl
chr22:17094749-17294251	3	fam_ctrl
chr22:17094749-17294251	3	fam_ctrl
chr22:17094749-17294251	3	EE_trio_parent
chr22:17094749-17294251	3	NAFE
chr22:17094749-17339404	3	ctrl
chr22:17196300-17294251	3	ctrl
chr22:17196300-17339404	3	ctrl
chr22:17561913-17589209	1	fam_ctrl
chr22:18115392-18633446	1	GGE
chr22:18222263-18264831	3	GGE
chr22:18889490-18921917	3	NAFE
chr22:18889490-21463730	1	Mixed
chr22:18965418-18989020	3	NAFE
chr2:221654925-222692046	3	ctrl
chr22:22314463-22351131	3	fam_ctrl
chr22:22314463-22358201	3	GGE
chr22:22314463-22360650	3	ctrl
chr22:22314463-22362353	1	ctrl
chr22:22314463-22362353	3	GGE
chr22:22314463-22379067	1	ctrl
chr22:22314463-22379067	1	ctrl
chr22:22314463-22379067	1	ctrl
chr22:22314463-22379067	1	ctrl
chr22:22314463-22379067	1	GGE
chr22:22314463-22379067	1	Mixed
chr22:22314463-22379067	3	GGE
chr22:22314463-22379067	3	fam_ctrl
chr22:23600013-23648478	3	GGE
chr22:23754578-23996463	3	GGE
chr22:25252387-26354655	3	GGE
chr22:25809371-26004249	1	GGE
chr2:22588525-22636854	1	fam_ctrl
chr2:22588525-22636854	1	NAFE
chr2:231196132-231278929	3	ctrl
chr22:32110163-32217539	1	NAFE
chr22:32129550-32240460	1	NAFE
chr22:32129550-32240460	1	fam_ctrl
chr22:32129550-32255802	1	fam_ctrl
chr22:32530256-32683378	3	fam_ctrl
chr22:32530256-32703072	3	GGE
chr22:32532231-32703072	3	Mixed
chr22:33010431-33097662	3	ctrl
chr2:233211861-233309066	3	ctrl
chr2:233211861-233310149	1	GGE
chr2:233211861-233310149	1	ctrl
chr2:233211861-233310149	3	ctrl
chr2:233211861-233310149	3	ctrl
chr2:233211861-233310149	3	ctrl
chr2:233211861-233310149	3	ctrl
chr2:233211861-233310149	3	ctrl
chr2:233211861-233310149	3	fam_ctrl
chr2:233215403-233310149	3	ctrl
chr2:233218894-233310149	3	ctrl
chr2:233235331-233310149	3	ctrl
chr22:33760604-34150984	1	fam_ctrl
chr22:33760604-34157526	1	NAFE
chr22:33760604-34172801	1	fam_ctrl
chr22:33760604-34172801	1	ctrl
chr22:34096135-34194745	1	ctrl
chr22:34096135-34194745	1	NAFE
chr22:34096135-34196626	1	ctrl
chr22:35764919-35806815	1	Mixed
chr2:236075756-236097739	3	fam_ctrl
chr2:236075756-236097739	3	GGE
chr2:236075756-236098533	3	fam_ctrl
chr2:236075756-236098533	3	GGE
chr22:36296109-36557623	3	DEE
chr22:36537893-36576650	3	GGE
chr22:36537893-36583084	1	DEE
chr22:36537893-36583084	1	EE_trio_parent
chr22:36537893-36583084	3	fam_ctrl
chr22:36537893-36583084	3	NAFE
chr22:36537893-36583084	3	Mixed
chr22:36539754-36583084	3	fam_ctrl
chr2:239710123-239871193	3	GGE
chr22:40736472-40971703	1	ctrl
chr2:240851475-240880447	3	DEE
chr2:240851475-240900121	3	EE_trio_parent
chr2:241558936-241609579	1	fam_ctrl
chr2:241626057-241693240	3	GGE
chr2:241626057-241699883	3	GGE
chr2:241626057-241699883	3	fam_ctrl
chr2:241627928-241699883	3	DEE
chr2:241627928-241699883	3	EE_trio_parent
chr2:241642478-241699883	3	ctrl
chr2:241642478-241699883	3	fam_ctrl
chr2:241794655-241943575	3	GGE
chr2:242025882-242092483	3	ctrl
chr2:242192848-242511217	3	GGE
chr22:42793563-42907619	3	EE_trio_parent
chr22:42793563-42919010	3	GGE
chr22:42793563-42919010	3	fam_ctrl
chr22:42793563-42919010	3	DEE
chr22:42793563-42919010	3	EE_trio_parent
chr22:42794230-42919010	3	fam_ctrl
chr22:42794230-42919010	3	fam_ctrl
chr22:48457140-48479166	3	DEE
chr22:48533738-48593037	3	GGE
chr22:49152560-49566426	3	ctrl
chr22:49152560-49592809	3	ctrl
chr22:49152560-49594591	3	ctrl
chr22:49152560-49594591	3	ctrl
chr22:49152560-49594591	3	GGE
chr22:49154931-49571596	3	fam_ctrl
chr22:49154931-49594591	3	ctrl
chr22:49179000-49594591	3	ctrl
chr22:49353113-49405594	3	ctrl
chr22:49722925-49751323	3	fam_ctrl
chr22:49723370-49746915	3	GGE
chr22:50607411-50628746	1	EE_trio_parent
chr22:50609653-50633686	1	GGE
chr2:32633569-33322587	3	NAFE
chr2:32633569-33326484	3	GGE
chr2:32633569-33331219	3	GGE
chr2:32633569-33331219	3	ctrl
chr2:32633569-33331219	3	GGE
chr2:32633569-33331219	3	NAFE
chr2:33733554-34505480	3	fam_ctrl
chr2:35293343-35551496	1	ctrl
chr2:35293343-35551496	1	ctrl
chr2:35293343-35551496	1	ctrl
chr2:3775086-4050728	3	GGE
chr2:3775086-4232904	3	GGE
chr2:38066683-38261467	1	GGE
chr2:38385902-38459930	1	GGE
chr2:40173905-40246716	1	DEE
chr2:40181783-40246716	1	EE_trio_parent
chr2:40306740-40397165	1	NAFE
chr2:4146859-4232904	3	GGE
chr2:45242008-45390197	1	ctrl
chr2:45242008-45390197	1	ctrl
chr2:45332328-45359671	1	ctrl
chr2:45409988-45932849	3	ctrl
chr2:4595048-4756013	3	GGE
chr2:4602607-5376583	3	ctrl
chr2:4641479-4767895	3	GGE
chr2:48973162-49026034	1	ctrl
chr2:49626781-49653672	1	ctrl
chr2:50918967-51033295	1	ctrl
chr2:50968808-51370461	1	GGE
chr2:51013647-51528298	1	fam_ctrl
chr2:51013647-51528298	1	GGE
chr2:51181831-51360667	1	GGE
chr2:51272375-51326497	1	ctrl
chr2:51292433-51495820	1	ctrl
chr2:51544679-51597184	1	ctrl
chr2:52033702-52074757	1	NAFE
chr2:52033702-52074757	1	NAFE
chr2:52843343-52893165	1	ctrl
chr2:52843343-52893165	1	ctrl
chr2:53246064-53277205	1	ctrl
chr2:53595148-53821511	1	ctrl
chr2:54608005-54653561	1	ctrl
chr2:54608005-54653561	1	ctrl
chr2:56292883-56383762	3	DEE
chr2:56292883-56383762	3	EE_trio_parent
chr2:56751574-56817791	1	DEE
chr2:56751574-56817791	1	EE_trio_parent
chr2:56757257-56866018	1	ctrl
chr2:607049-647760	3	GGE
chr2:607049-647760	3	fam_ctrl
chr2:607049-647760	3	fam_ctrl
chr2:63334101-63430175	1	NAFE
chr2:67008311-67055919	1	NAFE
chr2:73927931-74007136	3	ctrl
chr2:73927931-74007136	3	ctrl
chr2:73932044-74007136	3	NAFE
chr2:73937901-74007136	3	ctrl
chr2:74366459-74480659	3	GGE
chr2:74382173-74466594	3	fam_ctrl
chr2:74999114-75060099	3	EE_trio_parent
chr2:75156603-75229665	3	NAFE
chr2:75301763-75345195	1	GGE
chr2:75887834-75991584	3	GGE
chr2:77691733-77940273	3	ctrl
chr2:78251191-78434830	1	ctrl
chr2:79766537-79811317	1	DEE
chr2:79766537-79811317	1	EE_trio_parent
chr2:85401958-85618171	3	GGE
chr2:86310110-86406556	3	ctrl
chr2:86974049-87123114	3	GGE
chr2:98017804-98275354	3	GGE
chr2:98017804-98275354	3	ctrl
chr2:99847890-99913998	3	GGE
chr2:99847890-99913998	3	NAFE
chr3:100672358-100895753	3	EE_trio_parent
chr3:104078453-104270022	1	GGE
chr3:1063826-1949594	1	ctrl
chr3:109912624-110187027	1	DEE
chr3:109912624-110187027	1	EE_trio_parent
chr3:110186611-110602726	1	fam_ctrl
chr3:110236950-110314691	1	fam_ctrl
chr3:110238230-110314691	1	NAFE
chr3:110238230-110314691	1	NAFE
chr3:113576202-113619872	1	NAFE
chr3:113576202-113619872	1	GGE
chr3:118730933-118801854	3	ctrl
chr3:118730933-118812027	3	ctrl
chr3:118730933-118812027	3	ctrl
chr3:118730933-118812027	3	ctrl
chr3:118730933-118812027	3	ctrl
chr3:118730933-118812027	3	GGE
chr3:118730933-118812027	3	GGE
chr3:118742848-118801854	3	ctrl
chr3:118779507-118955888	3	GGE
chr3:122416425-122723191	3	ctrl
chr3:122416425-122729859	3	GGE
chr3:122416425-122729859	3	fam_ctrl
chr3:122423256-122700547	3	ctrl
chr3:122458887-122610401	3	ctrl
chr3:122504041-122709853	3	fam_ctrl
chr3:122834810-122872354	3	fam_ctrl
chr3:122841099-122872354	3	GGE
chr3:12788938-12857493	1	fam_ctrl
chr3:128704891-128937637	3	NAFE
chr3:131577637-132111213	3	ctrl
chr3:141845000-142029919	3	EE_trio_parent
chr3:141845000-142070013	3	GGE
chr3:141845000-142070013	3	GGE
chr3:141845000-142076059	3	ctrl
chr3:141845000-142076059	3	ctrl
chr3:141845000-142076059	3	fam_ctrl
chr3:141845000-142076059	3	GGE
chr3:149986210-150079669	3	GGE
chr3:15300655-15380888	1	ctrl
chr3:156777225-158554978	1	GGE
chr3:1603110-1710306	3	fam_ctrl
chr3:1603110-1720667	3	fam_ctrl
chr3:161417866-161544997	1	fam_ctrl
chr3:161417866-161544997	1	GGE
chr3:161883401-161956676	3	GGE
chr3:161883401-162012615	1	DEE
chr3:161883401-162012615	1	EE_trio_parent
chr3:1626672-1717845	3	NAFE
chr3:163543844-163607266	1	ctrl
chr3:167121000-167160385	3	fam_ctrl
chr3:168493689-174646603	3	ctrl
chr3:173752898-173819780	1	GGE
chr3:17394615-17486643	1	ctrl
chr3:175846905-175907342	1	GGE
chr3:183027542-187278108	3	NAFE
chr3:1882191-1949594	1	fam_ctrl
chr3:1889450-1933927	1	fam_ctrl
chr3:1889450-1933927	1	GGE
chr3:1889450-1936873	1	fam_ctrl
chr3:1889450-1936873	1	GGE
chr3:189751821-190021448	1	fam_ctrl
chr3:190865991-190895026	1	NAFE
chr3:194319882-194354514	1	GGE
chr3:196501413-196556843	3	ctrl
chr3:21257309-21289232	3	NAFE
chr3:21257309-21299605	3	EE_trio_parent
chr3:21257309-21345639	3	ctrl
chr3:21265540-21345639	3	ctrl
chr3:21270162-21338127	3	NAFE
chr3:21383828-21591377	3	fam_ctrl
chr3:21751433-21861727	3	ctrl
chr3:21781737-21833212	3	GGE
chr3:2223722-2273611	1	ctrl
chr3:26046361-26157145	1	fam_ctrl
chr3:26046361-26157145	1	ctrl
chr3:26046361-26157145	1	NAFE
chr3:26046361-26157145	1	fam_ctrl
chr3:26046361-26157145	1	fam_ctrl
chr3:26046361-26157145	1	NAFE
chr3:26046361-26157145	1	NAFE
chr3:35512661-35619559	3	GGE
chr3:3726156-3761042	3	ctrl
chr3:4061814-4149176	1	GGE
chr3:41092547-41128564	1	fam_ctrl
chr3:41092547-41128564	1	ctrl
chr3:41092547-41128564	1	fam_ctrl
chr3:41092547-41128564	1	NAFE
chr3:4122269-4158659	1	GGE
chr3:4164486-4193500	1	GGE
chr3:4180069-4313485	1	ctrl
chr3:4180069-4313485	1	fam_ctrl
chr3:4180069-4313485	1	fam_ctrl
chr3:4180069-4313485	1	EE_trio_parent
chr3:4180069-4313485	1	GGE
chr3:4183674-4313485	1	DEE
chr3:4282950-4445436	1	ctrl
chr3:529666-609566	1	GGE
chr3:5391554-5438374	1	ctrl
chr3:5427679-5447838	1	EE_trio_parent
chr3:5427679-5449157	1	DEE
chr3:5561429-5904553	3	GGE
chr3:55789724-55855820	3	NAFE
chr3:61271104-61347394	3	ctrl
chr3:61271104-61357417	3	ctrl
chr3:6219430-6255997	1	Mixed
chr3:65077476-65180001	3	GGE
chr3:722279-880594	1	DEE
chr3:722279-880594	1	EE_trio_parent
chr3:78322422-79522372	1	ctrl
chr3:7881737-7922313	1	ctrl
chr3:7881737-7922313	1	ctrl
chr3:7881737-7922313	1	GGE
chr3:7881737-7922313	1	GGE
chr3:8004252-8030809	3	NAFE
chr3:80261661-83426152	3	DEE
chr3:80261661-83426152	3	EE_trio_parent
chr3:8090865-8149209	3	NAFE
chr3:82719412-82765927	1	GGE
chr3:82719412-82768662	1	NAFE
chr3:82969840-83020001	3	GGE
chr3:83903609-84897368	3	GGE
chr3:84200533-84556643	3	GGE
chr3:84832334-84865117	3	GGE
chr3:85163167-85430839	1	ctrl
chr3:87608331-87866257	3	ctrl
chr3:8826396-8854367	3	fam_ctrl
chr3:8826396-8857963	3	fam_ctrl
chr3:8826396-8857963	3	ctrl
chr3:8826396-8857963	3	ctrl
chr3:8826396-8857963	3	ctrl
chr3:8826396-8857963	3	ctrl
chr3:8826396-8857963	3	fam_ctrl
chr3:8826396-8857963	3	GGE
chr3:8826396-8857963	3	GGE
chr3:8826396-8857963	3	DEE
chr3:8826396-8857963	3	Mixed
chr3:8826396-8857963	3	NAFE
chr3:8829872-8857963	3	GGE
chr3:8833878-8857963	3	GGE
chr4:100734264-100758557	3	ctrl
chr4:100734264-100772603	3	GGE
chr4:101191677-101232970	3	fam_ctrl
chr4:10131932-10411638	3	EE_trio_parent
chr4:104372029-104850169	1	GGE
chr4:104972057-105061306	1	fam_ctrl
chr4:106463713-106485836	1	ctrl
chr4:107618284-107751089	1	ctrl
chr4:113533796-113740351	3	EE_trio_parent
chr4:113533796-113825869	3	DEE
chr4:117779421-117803266	3	NAFE
chr4:120214030-120309500	1	fam_ctrl
chr4:122480241-122574626	3	EE_trio_parent
chr4:122482578-122574626	3	DEE
chr4:124791509-124834717	3	fam_ctrl
chr4:12888409-13265092	1	ctrl
chr4:129774375-129927804	3	Mixed
chr4:129796506-129914268	3	fam_ctrl
chr4:131438739-131518894	3	DEE
chr4:131438739-131518894	3	EE_trio_parent
chr4:131438739-131524184	3	ctrl
chr4:134919765-135183337	1	ctrl
chr4:134919765-135183337	1	ctrl
chr4:134919765-135183337	1	ctrl
chr4:134919765-135183337	1	fam_ctrl
chr4:134919765-135183337	1	NAFE
chr4:134919765-135183337	1	NAFE
chr4:134919765-135183337	1	fam_ctrl
chr4:134919765-135183337	1	NAFE
chr4:134919765-135183337	1	NAFE
chr4:134919765-135183337	1	DEE
chr4:134919765-135183337	1	EE_trio_parent
chr4:138154812-138206940	1	ctrl
chr4:142112913-142296923	1	NAFE
chr4:142675412-142699341	3	NAFE
chr4:144825754-145035788	1	GGE
chr4:144825754-145035788	3	EE_trio_parent
chr4:14671493-14790478	1	fam_ctrl
chr4:151694950-152065684	3	fam_ctrl
chr4:155000585-155049484	1	NAFE
chr4:156787340-157119346	3	ctrl
chr4:157126324-157158799	4	ctrl
chr4:157166746-157615583	3	ctrl
chr4:159127462-159194559	1	ctrl
chr4:160981899-161134770	1	GGE
chr4:161795832-162003624	1	GGE
chr4:161945302-162003624	3	EE_trio_parent
chr4:163650534-163766726	1	fam_ctrl
chr4:164795529-164845121	1	EE_trio_parent
chr4:168764988-168841128	1	Mixed
chr4:168808600-168980017	1	DEE
chr4:168808600-168987754	1	ctrl
chr4:168808600-168987754	1	ctrl
chr4:168808600-168987754	1	ctrl
chr4:168808600-168987754	1	ctrl
chr4:168808600-168987754	1	fam_ctrl
chr4:168808600-168987754	1	GGE
chr4:168808600-168987754	1	GGE
chr4:168808600-168987754	1	GGE
chr4:168808600-168987754	1	EE_trio_parent
chr4:168808600-168987754	1	NAFE
chr4:168815347-168987754	1	fam_ctrl
chr4:172944925-173035260	1	GGE
chr4:186159445-186216136	1	GGE
chr4:186932780-187127817	3	EE_trio_parent
chr4:186932780-187133576	3	GGE
chr4:18800428-18933156	1	ctrl
chr4:188461119-188547880	3	ctrl
chr4:188461119-188554682	3	ctrl
chr4:188461119-188554682	3	ctrl
chr4:188575728-188848924	1	ctrl
chr4:188575728-188848924	1	ctrl
chr4:188851691-188961336	3	ctrl
chr4:188851691-189470492	3	ctrl
chr4:188956686-188990434	1	ctrl
chr4:189133207-189510469	3	ctrl
chr4:18933156-18990266	1	ctrl
chr4:189847976-190389490	3	NAFE
chr4:190033466-190641170	1	NAFE
chr4:28702554-28761153	3	GGE
chr4:28745882-28866526	1	GGE
chr4:28750923-28866526	1	GGE
chr4:31508206-31678181	3	GGE
chr4:35654641-35727026	1	GGE
chr4:36405777-36572626	3	fam_ctrl
chr4:37575251-37720580	3	ctrl
chr4:37575251-37766932	3	ctrl
chr4:37575251-37766932	3	ctrl
chr4:38688362-38716483	3	GGE
chr4:40681370-40779968	3	ctrl
chr4:40681370-40779968	3	ctrl
chr4:40683976-40779968	3	ctrl
chr4:44246039-44381959	1	ctrl
chr4:47174149-47243813	3	NAFE
chr4:47406635-47614900	3	EE_trio_parent
chr4:47496962-47901259	3	NAFE
chr4:561631-681940	3	GGE
chr4:561631-681940	3	GGE
chr4:561631-681940	3	fam_ctrl
chr4:5732978-5778783	1	fam_ctrl
chr4:575087-666212	1	GGE
chr4:575087-666212	1	fam_ctrl
chr4:575087-666212	1	GGE
chr4:58077421-58098554	3	fam_ctrl
chr4:58170360-58248207	3	fam_ctrl
chr4:58194612-58219609	3	GGE
chr4:63614842-64125181	3	GGE
chr4:63614842-64125181	3	ctrl
chr4:63975710-64103715	3	fam_ctrl
chr4:64243373-64489926	3	fam_ctrl
chr4:64243373-64489926	3	GGE
chr4:64243373-64489926	3	fam_ctrl
chr4:69050703-69149571	3	EE_trio_parent
chr4:70299686-70371555	3	DEE
chr4:70310691-70371555	3	EE_trio_parent
chr4:71165706-71272547	1	GGE
chr4:71165706-71272547	1	fam_ctrl
chr4:71171720-71272547	1	GGE
chr4:74805322-74987870	3	GGE
chr4:8312324-8503359	3	GGE
chr4:8312324-8524767	3	fam_ctrl
chr4:89174193-89228928	3	ctrl
chr4:89183194-89228928	3	NAFE
chr4:90522480-90606518	3	ctrl
chr4:90862372-90947793	1	ctrl
chr4:90862372-90947793	1	ctrl
chr4:90862372-90947793	1	ctrl
chr4:93428335-93508896	3	NAFE
chr4:9394090-9602724	1	EE_trio_parent
chr4:987343-1026866	3	ctrl
chr4:99714727-99783733	1	GGE
chr5:101195531-101246211	3	fam_ctrl
chr5:101195531-101246211	3	GGE
chr5:101195531-101246211	3	fam_ctrl
chr5:101195531-101246211	3	ctrl
chr5:101195531-101246211	3	GGE
chr5:101203699-101242395	3	fam_ctrl
chr5:101203699-101246211	3	GGE
chr5:101203699-101246211	3	ctrl
chr5:10145304-10217604	1	GGE
chr5:104109586-104227705	1	ctrl
chr5:104206280-104242877	1	ctrl
chr5:104206280-104242877	1	NAFE
chr5:106223536-106260687	1	ctrl
chr5:106223536-106260687	1	NAFE
chr5:109751913-110070759	1	NAFE
chr5:113476277-113506795	1	DEE
chr5:113476277-113506795	1	EE_trio_parent
chr5:115540041-115607289	1	fam_ctrl
chr5:115540041-115607289	1	fam_ctrl
chr5:115540041-115607289	1	fam_ctrl
chr5:115540041-115607289	1	GGE
chr5:115540041-115607289	1	fam_ctrl
chr5:115540041-115607289	1	GGE
chr5:115540041-115607289	1	GGE
chr5:116619728-116691333	1	fam_ctrl
chr5:117005392-117055145	1	GGE
chr5:120084554-120154484	3	fam_ctrl
chr5:120100225-120141792	3	GGE
chr5:120301681-120345122	3	EE_trio_parent
chr5:120317035-120388986	3	DEE
chr5:125014143-125039981	1	ctrl
chr5:125972624-126999937	3	ctrl
chr5:12642449-13221613	1	ctrl
chr5:128636024-128794080	3	fam_ctrl
chr5:128661339-128722696	3	GGE
chr5:131271022-131413722	3	ctrl
chr5:131271022-131416061	3	ctrl
chr5:131271022-131416061	3	ctrl
chr5:13931340-13972255	3	NAFE
chr5:140180561-140261235	1	ctrl
chr5:140517431-140571526	1	GGE
chr5:140517431-140579358	1	ctrl
chr5:140558580-140590766	1	ctrl
chr5:147382111-147456843	3	ctrl
chr5:152244389-152389065	1	ctrl
chr5:152244389-152389065	1	ctrl
chr5:152935392-152969250	3	fam_ctrl
chr5:152935392-152969250	3	GGE
chr5:15364484-15870300	3	NAFE
chr5:155922368-156295372	3	ctrl
chr5:161111588-161131600	1	EE_trio_parent
chr5:162748171-162803931	1	NAFE
chr5:162748171-162803931	1	EE_trio_parent
chr5:16875690-16913719	3	ctrl
chr5:172092344-172148636	3	GGE
chr5:172092344-172155007	3	NAFE
chr5:172092620-172157768	3	fam_ctrl
chr5:172116576-172157768	3	ctrl
chr5:17442045-17512311	1	fam_ctrl
chr5:175571579-175638369	3	fam_ctrl
chr5:17656351-17746787	1	ctrl
chr5:178413947-178724727	3	GGE
chr5:179524425-179547579	3	GGE
chr5:179524425-179547579	3	GGE
chr5:180115479-180211280	3	ctrl
chr5:18792568-18950552	1	ctrl
chr5:19066292-19208299	1	fam_ctrl
chr5:19148922-19171872	1	NAFE
chr5:19295220-19880618	3	fam_ctrl
chr5:19295220-19880618	3	GGE
chr5:19932686-20016599	3	DEE
chr5:21588112-21642121	3	EE_trio_parent
chr5:21853462-21925080	1	ctrl
chr5:21853462-21925080	1	ctrl
chr5:21853462-21925080	1	ctrl
chr5:21853462-21925080	1	ctrl
chr5:21853462-21925080	1	ctrl
chr5:21853462-21925080	1	ctrl
chr5:21853462-21925080	1	GGE
chr5:22730468-22751348	3	fam_ctrl
chr5:25128890-25351609	3	NAFE
chr5:29213248-29269294	3	ctrl
chr5:29213248-29269294	3	ctrl
chr5:30296605-30432756	1	ctrl
chr5:501544-581053	3	fam_ctrl
chr5:501544-946418	3	fam_ctrl
chr5:51356356-51508533	1	fam_ctrl
chr5:51356356-51508533	1	NAFE
chr5:51607081-52595653	3	NAFE
chr5:53326381-53738058	3	ctrl
chr5:53949560-53983759	1	GGE
chr5:53949560-53983759	1	GGE
chr5:560476-607388	3	GGE
chr5:566782-607388	3	GGE
chr5:57889306-58167380	3	EE_trio_parent
chr5:58484508-58589786	1	ctrl
chr5:59201471-59261429	1	DEE
chr5:59201471-59261429	1	EE_trio_parent
chr5:60063576-60418703	1	fam_ctrl
chr5:61428137-61461609	1	ctrl
chr5:61428137-61461609	1	ctrl
chr5:61428137-61461609	1	ctrl
chr5:61428137-61461609	1	ctrl
chr5:61428137-61461609	1	ctrl
chr5:61428137-61461609	1	ctrl
chr5:61428137-61461609	1	ctrl
chr5:61428137-61461609	1	fam_ctrl
chr5:61428137-61461609	1	GGE
chr5:63249424-63394447	3	fam_ctrl
chr5:63249424-63405828	3	GGE
chr5:63256018-63331109	3	NAFE
chr5:65054383-65459773	1	Mixed
chr5:6977768-7189524	1	EE_trio_parent
chr5:7418630-7468560	3	ctrl
chr5:7418630-7468560	3	ctrl
chr5:7418630-7468560	3	ctrl
chr5:7418630-7468560	3	GGE
chr5:7418630-7468560	3	EE_trio_parent
chr5:7418630-7468560	3	NAFE
chr5:7422768-7468560	3	ctrl
chr5:7445289-7497783	3	NAFE
chr5:76092225-76127135	3	GGE
chr5:76803523-76903692	1	GGE
chr5:82481380-82579437	1	ctrl
chr5:83787691-83907654	1	ctrl
chr5:84155207-84195407	1	NAFE
chr5:89439105-89924976	3	ctrl
chr5:95357625-95605114	3	ctrl
chr5:97047653-97076548	1	fam_ctrl
chr5:97258619-97429386	1	GGE
chr5:97258619-97429386	1	GGE
chr5:97258619-97429386	1	GGE
chr5:97477227-97512512	1	fam_ctrl
chr5:97477227-97512512	1	ctrl
chr5:97478311-97512512	1	NAFE
chr5:97479660-97512512	1	GGE
chr5:98779530-98899755	3	ctrl
chr5:99529358-99614601	3	ctrl
chr5:99529358-99614601	3	ctrl
chr5:99529358-99614601	3	ctrl
chr5:99529358-99614601	3	fam_ctrl
chr5:99529358-99614601	3	NAFE
chr5:99529358-99614601	3	fam_ctrl
chr5:99529358-99614601	3	GGE
chr5:99529358-99614601	3	NAFE
chr5:99529358-99614601	3	EE_trio_parent
chr5:99529358-99620958	3	ctrl
chr6:102674605-102733537	1	ctrl
[truncated: 700 more rows]
